# Supplementary material for: TREML2 Gene Expression and Its Missense Variant rs3747742 Associate with White Matter Hyperintensity Volume and Alzheimer’s Disease-Related Brain Atrophy in the General Population
Source: Int J Mol Sci. 2022 Nov 9;23(22):13764. doi: 10.3390/ijms232213764 (PMC9692564; doi:10.3390/ijms232213764)
Supplement: Supplementary file 1 [file ijms-23-13764-s001.zip]

Archive with 1 entries (1 files):
- ijms-1997499-supplementary.pdf
